# Supplementary material for: Survey of Early-Diverging Lineages of Fungi Reveals Abundant and Diverse Mycoviruses
Source: mBio. 2020 Sep 8;11(5):e02027-20. doi: 10.1128/mBio.02027-20 (PMC7482067; doi:10.1128/mBio.02027-20)
Supplement: TABLE S1 [file mBio.02027-20-st001.xlsx]

## Sheet: Sheet1
Phylum	Taxon	Isolate	Screening method	Virus pos/neg	Num. bands	Num. Rdrp	Taxa Rdrp	Country	State/Province	City	Location	Habitat	Year	Other Notes
Mucoromycota	Mucoromycotina	Absidia californica NRRL 2967	in vivo	neg				USA	CA		Telegraph Peak, San Gabriel Mountain, California	Mouse dung
Mucoromycota	Mucoromycotina	Absidia corymbifera NRRL A-14836	in vivo	neg				Iceland				Volcanic soil
Mucoromycota	Mucoromycotina	Absidia ramosa NRRL 3180	in vivo	neg								peanut meal with aflatoxin
Mucoromycota	Mucoromycotina	Absidia repens NRRL 1336	in silico	pos		1	Branch 4					soil
Mucoromycota	Mucoromycotina	Actinomucor elegans NRRL 3104	in vivo	pos	1			Taiwan		Taipei		Chinese cheese
Blastocladiomycota	Blastocladiales	Allomyces DJ02	in vivo, in silico	pos, pos	6	6	Branch 4	USA	AL		Orange Beach	soil
Blastocladiomycota	Blastocladiales	Allomyces DJ05	in vivo	neg				USA	MS	Hattiesburg		soil
Blastocladiomycota	Blastocladiales	Allomyces DJ07	in vivo, in silico	pos, pos	4	4	Branch 4	USA	MS	Meridian		soil
Blastocladiomycota	Blastocladiales	Allomyces WWM105	in vivo	neg
Blastocladiomycota	Blastocladiales	Allomyces arbuscula Brit East Africa 2	in vivo	pos	1
Blastocladiomycota	Blastocladiales	Allomyces arbuscula ATCC 10983	in vivo	neg
Blastocladiomycota	Blastocladiales	Allomyces arbuscula Costa Rica 18	in vivo	neg				Costa Rica
Blastocladiomycota	Blastocladiales	Allomyces arbuscula Cuba S 20	in vivo	neg				Cuba
Blastocladiomycota	Blastocladiales	Allomyces arbuscula Mexico 57	in vivo	neg				Mexico
Blastocladiomycota	Blastocladiales	Allomyces arbuscula Ohio 5	in vivo	neg				USA	OH
Blastocladiomycota	Blastocladiales	Allomyces arbuscula Cuba S 22	in vivo	neg				Cuba
Blastocladiomycota	Blastocladiales	Allomyces arbuscula FGSC48	in vivo	pos	8
Blastocladiomycota	Blastocladiales	Allomyces javanicus Cuba S 12	in vivo	neg				Cuba
Blastocladiomycota	Blastocladiales	Allomyces macrogynus ATCC_38327	in silico	neg				Myanmar
Blastocladiomycota	Blastocladiales	Allomyces moniliformis JMM01	in vivo, in silico	pos, pos	>5	8	Branch 4	India
Blastocladiomycota	Blastocladiales	Allomyces javanicus India-4	in vivo	neg				India
Blastocladiomycota	Blastocladiales	Allomyces macrogynus Australia-3	in vivo	neg				Australia
Blastocladiomycota	Blastocladiales	Allomyces anomalus California-6	in vivo	neg				USA	CA
Blastocladiomycota	Blastocladiales	Allomyces sp. BEA	in vivo	pos	2
Blastocladiomycota	Blastocladiales	Allomyces arbuscula Burma 1F	in vivo	neg				Myanmar
Blastocladiomycota	Blastocladiales	Allomyces arbuscula Belgian Congo 1	in vivo	neg				Democratic Republic of Congo
Blastocladiomycota	Blastocladiales	Allomyces arbuscula Burma 1Db	in vivo	neg				Myanmar
Blastocladiomycota	Blastocladiales	Allomyces arbuscula California-7	in vivo	pos	2			USA	CA
Blastocladiomycota	Blastocladiales	Allomyces arbuscula CBS10.463	in vivo	neg
Blastocladiomycota	Blastocladiales	Allomyces arbuscula Costa Rica 57A	in vivo	neg				Costa Rica
Blastocladiomycota	Blastocladiales	Allomyces arbuscula Cuba S 28	in vivo	neg				Cuba
Blastocladiomycota	Blastocladiales	Allomyces arbuscula Denmark 1	in vivo	neg				Denmark
Blastocladiomycota	Blastocladiales	Allomyces arbuscula El Salvador 1	in vivo	neg				El Salvador
Blastocladiomycota	Blastocladiales	Allomyces arbuscula Florida F2/F12	in vivo	neg				USA	FL
Blastocladiomycota	Blastocladiales	Allomyces arbuscula North Carolina 2	in vivo	neg				USA	NC
Blastocladiomycota	Blastocladiales	Allomyces arbuscula Philippines Isl 1	in vivo	neg				Philippines
Blastocladiomycota	Blastocladiales	Allomyces javanicus California-1	in vivo	neg				USA	CA
Blastocladiomycota	Blastocladiales	Allomyces sp. Australia CaC	in vivo	neg				Australia
Blastocladiomycota	Blastocladiales	Allomyces sp. Fla 2	in vivo	neg				USA	FL
Mucoromycota	Mucoromycotina	Amylomyces rouxii NRRL 5866	in silico	neg				Thailand
Mucoromycota	Mucoromycotina	Amylomyces rouxii NRRL A-11375	in vivo	neg
Mucoromycota	Mucoromycotina	Amylomyces rouxii NRRL A-25885	in vivo	neg								ragi
Mucoromycota	Mucoromycotina	Amylomyces rouxii NRRL A-26221	in vivo	neg				Phillipines		Bayombong
Neocallimastigomycota	Neocallimastigales	Anaeromyces sp. NHY-2018	in silico	neg
Neocallimastigomycota	Neocallimastigales	Anaeromyces sp. S4	in silico	pos		1	Branch 3
Mucoromycota	Mucoromycotina	Backusella circina 2446	in vivo	neg				USA	FL			soil with lichens
Mucoromycota	Mucoromycotina	Backusella ctenidia 6239	in vivo	neg				USA	CA		Death Valley	soil
Zoopagomycota	Entomophthoromycotina	Basidiobolus sp. JELUM001	in vivo	neg
Chytridiomycota	Rhizophydiales	Batrachochytrium dendrobatidis 423	in silico	neg				Panama
Chytridiomycota	Rhizophydiales	Batrachochytrium dendrobatidis Campana13	in vivo	neg				Brazil
Chytridiomycota	Rhizophydiales	Batrachochytrium dendrobatidis Campana24	in vivo	neg				Brazil
Chytridiomycota	Rhizophydiales	Batrachochytrium dendrobatidis CLFT044	in silico	neg				Brazil
Chytridiomycota	Rhizophydiales	Batrachochytrium dendrobatidis FMB03	in vivo	neg
Chytridiomycota	Rhizophydiales	Batrachochytrium dendrobatidis NAF077	in vivo	neg				Brazil
Chytridiomycota	Rhizophydiales	Batrachochytrium dendrobatidis NMBF05	in vivo	neg				Brazil
Chytridiomycota	Rhizophydiales	Batrachochytrium dendrobatidis SAF014	in vivo	neg				Brazil
Chytridiomycota	Rhizophydiales	Batrachochytrium dendrobatidis UM142	in vivo	neg				USA	MI
Chytridiomycota	Rhizophydiales	Batrachochytrium salamandrivorans	in silico	neg				The Netherlands		Bunderbos
Mucoromycota	Mucoromycotina	Benjaminiella poitrasii RSA 903	in silico	neg
Mucoromycota	Mucoromycotina	Bifiguratus adelaidae AZ 501	in vivo	neg				USA	NC	Durham	Duke Forest	free air CO2 enrichment	2013
Mucoromycota	Mucoromycotina	Bifiguratus adelaidae TLT 265	in vivo	neg				USA	NC	Durham	Duke Forest	free air CO2 enrichment	2013
Mucoromycota	Mucoromycotina	Blakeslea trispora F986	in silico	pos	2	Branch 4
Mucoromycota	Mucoromycotina	Blakeslea trispora NRRL 2456	in vivo, in silico	pos, neg	1			Panama				soil
Mucoromycota	Mucoromycotina	Blakeslea trispora NRRL 2895	in vivo	pos	1			Panama			Albrook Field, Panama Canal Zone	soil
Blastocladiomycota	Blastocladiales	Blastocladiella britanica JEL0711	in vivo, in silico	neg, neg				USA	AK		Eagle Summit		2011
Blastocladiomycota	Blastocladiales	Blastocladiella brittanica Barr214	in vivo	neg				England			Lake District National Park		1959
Chytridiomycota	Chytridiales	Blyttiomyces JEL0837	in vivo	neg
Chytridiomycota	Rhizophlyctidales	Boealophlyctis nickersoniae WJD171	in vivo	neg				USA	AL				2011	Cotton field off I-65
Chytridiomycota	Rhizophlyctidales	Borealophlyctis nickersonii WJD170	in vivo	neg				USA	AL		Talladega National Forest		2012
Blastocladiomycota	Blastocladiales	Catenaria JEL0871	in vivo	neg									2015
Blastocladiomycota	Blastocladiales	Catenaria JEL748	in vivo	neg				USA	MI	South Haven	Spring Hill Pond	pond water	2012
Blastocladiomycota	Blastocladiales	Catenaria MP54	in vivo	neg
Blastocladiomycota	Blastocladiales	Catenaria MP55	in vivo	neg
Blastocladiomycota	Blastocladiales	Catenaria PL171	in vivo, in silico	neg, neg
Chytridiomycota	Chytridiales	Catenochytridium JEL0775	in vivo	neg				USA	ME	Old Town	Pushaw Lake		2012
Mucoromycota	Mucoromycotina	Chaetocladium brefeldii NRRL 2508	in vivo	neg								horse dung
Mucoromycota	Mucoromycotina	Chaetocladium brefeldii NRRL 2343	in silico	pos		1	Branch 1	USA	WI	near Saulk City	Ferry Bluff	Forest soil
Mucoromycota	Mucoromycotina	Chlamydoabsidia padenii NRRL 2977	in silico	neg				USA	ID		University of Idaho	pea plant root rot
Mucoromycota	Mucoromycotina	Choanephora cucurbitarum NRRL 2744	in silico	pos		1	Branch 2
Chytridiomycota	Chytridiales	Chytridium lagenaria Arg66	in vivo, in silico	neg, neg				Argentina	MZ			stream water		stream
Chytridiomycota	Chytridiales	Chytriomyces hyalinus JEL0117	in vivo	neg				USA	MI		Bryant's Bog		1992
Chytridiomycota	Chytridiales	Chytriomyces hyalinus JEL0632	in vivo, in silico	neg, neg				USA	ME	Orono	University Inn	soil	2009
Chytridiomycota	Chytridiales	Chytriomyces sp. nov. MP71	in silico	neg
Mucoromycota	Mucoromycotina	Circinella angarensis NRRL 2628	in vivo	pos	1			USA	CA	Claremont	San Gabriel Mountains	mouse dung
Mucoromycota	Mucoromycotina	Circinella minor NRRL A-13969	in vivo	neg				Australia	Adelaide			mouse dung
Mucoromycota	Mucoromycotina	Circinella muscae NRRL 1364	in vivo	neg								Gold mine soil at a depth of 600 meters at 40C
Mucoromycota	Mucoromycotina	Circinella naumovii NRRL 5846	in vivo	neg
Chytridiomycota	Cladochytriales	Cladochytrium JEL0144	in vivo	pos	2			USA	ME		Mud Pond		1994
Chytridiomycota	Cladochytriales	Cladochytrium JEL0153	in vivo	neg				USA	ME	Hampden	Woodland Pond	pond water	1994
Chytridiomycota	Cladochytriales	Cladochytrium JEL0477	in vivo	pos	1			USA	ME	Augusta		pond water	1989	cattail pond in shallow granite quarry
Chytridiomycota	Cladochytriales	Cladochytrium JEL0479	in vivo	neg				USA	ME	Orono	University of Maine Campus	pond water	1990	cattail pond/garden pond
Chytridiomycota	Cladochytriales	Cladochytrium JEL0521	in vivo	pos	5			USA	ME		Mud Pond		2006
Chytridiomycota	Cladochytriales	Cladochytrium JEL0592	in vivo	pos	1			USA	MI		Smith's Fen		2008
Chytridiomycota	Cladochytriales	Cladochytrium JEL0704	in vivo	pos	1			USA	ME	Old Town	Mud Pond	pond water	2011	poss. Perch Pond (JEL notes conflict--need to check)
Chytridiomycota	Cladochytriales	Cladochytrium JEL0714	in vivo	pos	5			USA	ME	Old Town	Pushaw Lake		2011	Cook's Point on Pushaw Lake
Chytridiomycota	Cladochytriales	Cladochytrium JEL0772	in vivo	pos	2			USA	ME	Orono		pond water	2012	pond or ditch on Godfrey Rd. by MBNA
Chytridiomycota	Cladochytriales	Cladochytrium JEL0861	in vivo	pos	>8			USA	ME	Old Town	Mud Pond		2015
Chytridiomycota	Cladochytriales	Cladochytrium JEL0893	in vivo	neg				USA	ME	Bucksport	Williams Pond		2016
Chytridiomycota	Cladochytriales	Cladochytrium JEL0899	in vivo	neg				USA	ME	Bucksport	Williams Pond		2016
Chytridiomycota	Cladochytriales	Cladochytrium JEL0900	in vivo	neg				USA	ME	Old Town	Pushaw Lake		2016	Cook's Point on Pushaw Lake
Chytridiomycota	Cladochytriales	Cladochytrium JEL0903	in vivo	neg				USA	ME	Old Town	Pushaw Lake		2016	Cook's Point on Pushaw Lake
Chytridiomycota	Cladochytriales	Cladochytrium tenue GHJ CCIBt 4013	in vivo	neg				Brazil	SAO	Cananéia	Ilha de Cardoso State Park	water and soil	2013
Mucoromycota	Glomeromycotina	Claroideoglomus etunicatum	in silico	neg
Blastocladiomycota	Blastocladiales	Coelomomyces lativattus CIRM-AVA-1	in silico	neg
Zoopagomycota	Kickxellomyocotina	Coemansia mojavensis RSA 71	in silico	pos		2	Branch 4
Zoopagomycota	Kickxellomyocotina	Coemansia reversa NRRL1564	in vivo	pos	3							seed, Brazil nut
Zoopagomycota	Kickxellomyocotina	Coemansia spiralis RSA 1278	in vivo, in silico	neg, neg
Mucoromycota	Mucoromycotina	Cokeromyces recurvatus NRRL 2243	in silico	neg
Zoopagomycota	Entomophthoromycotina	Conidiobolus antarcticus ARSEF 6913	in vivo	neg							Antarctica, Victoria Land		1999
Zoopagomycota	Entomophthoromycotina	Conidiobolus coronatus ARSEF 9914	in vivo	pos	1			USA	VT				2010
Zoopagomycota	Entomophthoromycotina	Conidiobolus coronatus NRRL 28638	in silico	neg				Sweden
Zoopagomycota	Entomophthoromycotina	Conidiobolus coronatus WDUM101	in vivo	neg				USA	MI	Ann Arbor	Nichol's Arboretum	leaf litter
Zoopagomycota	Entomophthoromycotina	Conidiobolus coronatus WDUM102	in vivo	neg
Zoopagomycota	Entomophthoromycotina	Conidiobolus thromboides FSU 785	in silico	pos		5	Branch 4 (4), Branch 2 (1)
Mucoromycota	Mucoromycotina	Cunninghamella sp. NRRL A-21271	in vivo	neg				Pakistan		Lyallpur		Insect, red bug in soil
Mucoromycota	Mucoromycotina	Dichotomocladium elegans RSA 919	in silico	neg				USA	CA			rat dung
Mucoromycota	Mortierellomycotina	Dissophora decumbens NRRL 22416	in vivo	neg				USA	RI			plant, ground-up Quercus (Oak) and Acer (Maple) leaves
Mucoromycota	Mortierellomycotina	Dissophora ornata CBS 347.77	in silico	pos		1	Unassigned	Colombia			Cordillera Central, Cauca en Huila, Parque Nacional del Puracé	soil, in mountain forest under Weinmannia, Clusia etc., alt. 3100 m
Chytridiomycota	Chytridiales	Endochytrium JEL0050	in vivo	neg				USA	ME	Orono			1989
Chytridiomycota	Chytridiales	Endochytrium JEL0386	in vivo	neg				USA	NY		Adirondack Mountains		2003
Chytridiomycota	Chytridiales	Endochytrium JEL0896	in vivo	neg				USA	ME	Bucksport	Williams Pond		2016
Zoopagomycota	Entomophthoromycotina	Entomophaga maimaga ARSEF 7190	in silico	pos		1	Unassigned	USA	PA
Zoopagomycota	Entomophthoromycotina	Entomophthora muscae HHdFL130914-01	in silico	pos		4	Branch1 (3), Branch 2 (1)
Chytridiomycota	Chytridiales	Entophlyctis helioformis JEL0805	in vivo, in silico	neg, neg				USA	ME	Old Town	Pushaw Lake		2013
Chytridiomycota	Chytridiales	Entophlyctis JEL0112	in vivo	neg				USA	ME	Corea	Corea Bog		1992
Chytridiomycota	Spizellomycetes	Fimicolochytrium alabamae JEL0588	in vivo	pos	2			USA	ME	Orono	Longcore garden		2008
Chytridiomycota	Spizellomycetes	Fimicolochytrium JEL0733	in vivo	pos	1			USA	ME	Old Town	Witter Teaching and Research Center		2010
Zoopagomycota	Kickxellomyocotina	Furculomyces boomerangus NRRL 9021	in vivo	neg				Australia	Tasmania				1987
Chytridiomycota	Spizellomycetes	Gaertneriomyces JEL0119	in vivo	neg				USA	ME			manure	1993	horse manure, water, pollen
Chytridiomycota	Spizellomycetes	Gaertneriomyces JEL0628	in vivo	neg				USA	ME	Orono	University Inn	soil	2009
Chytridiomycota	Spizellomycetes	Gaertneriomyces JEL0657	in vivo	neg				USA	ME	Old Town	Witter Teaching and Research Center	manure	2010	manure from bunker at Witter Farm
Chytridiomycota	Spizellomycetes	Gaertneriomyces JEL0662	in vivo	neg				USA	ME	Old Town	Witter Teaching and Research Center	manure	2010	manure from bunker at Witter Farm
Chytridiomycota	Spizellomycetes	Gaertneriomyces JEL0698	in vivo	neg				USA	AK	Fairbanks	University of Alaska Fairbanks Large Animal Farm	manure	2011	musk ox dung
Chytridiomycota	Spizellomycetes	Gaertneriomyces JEL0699	in vivo	neg				USA	AK	Fairbanks	University of Alaska Fairbanks Large Animal Farm	manure	2011	caribou dung
Chytridiomycota	Spizellomycetes	Gaertneriomyces JEL0738	in vivo	neg				USA	ME	Old Town	Witter Teaching and Research Center		2010
Chytridiomycota	Spizellomycetes	Gaertneriomyces semiglobifer Barr 43	in vivo	neg				Germany			Baltic Sea	beach sand
Mucoromycota	Glomeromycotina	Geosiphon pyriformis	in silico	pos		1	Branch 3
Chytridiomycota	Spizellomycetes	Geranomyces michiganensis JEL0563	in vivo	pos	2			USA	MI	Alpena		soil	2007	Al's camp dirt
Chytridiomycota	Spizellomycetes	Geranomyces variabilis Barr350	in vivo	neg				Canada	NB		Kouchibougnacis National Park	soil	1978
Chytridiomycota	Spizellomycetes	Geranomyces variabilis JEL 559	in silico	neg				USA	MI	Alpena		manure	2007	old horse manure
Chytridiomycota	Spizellomycetes	Geranomyces variabilis JEL0542	in vivo	neg				USA	ME		Salmon Pond		2007
Chytridiomycota	Spizellomycetes	Geranomyces variabilis JEL0557	in vivo	pos	1			USA	MI	Alpena		manure	2007	Al's camp, aged cowpie
Chytridiomycota	Spizellomycetes	Geranomyces variabilis JEL0566	in vivo	neg				USA	MI	Alpena		manure	2007	old horse manure
Chytridiomycota	Spizellomycetes	Geranomyces variabilis JEL0567	in vivo	neg				USA	MI	Alpena		manure	2007	old horse manure
Chytridiomycota	Spizellomycetes	Geranomyces variabilis KP27	in vivo	neg				Scotland		Rothes			2006
Chytridiomycota	Spizellomycetes	Geranomyces variabilis KP31	in vivo	neg				USA	VA		Goshen Wildlife Management Area	soil	2007	sandy soil
Chytridiomycota	Spizellomycetes	Geranomyces variabilis MP0003	in vivo	neg				USA	NC	Chapel Hill		soil	1968	lawn soil
Chytridiomycota	Spizellomycetes	Geranomyces variabilis MP0004	in vivo	neg				USA	AL	Northport	Lake Lurleen State Park	soil	2006	forest soil
Mucoromycota	Glomeromycotina	Gigaspora margarita BEG34	in silico	pos		1	Branch 1
Mucoromycota	Glomeromycotina	Gigaspora rosea	in silico	pos		3	Branch 1
Mucoromycota	Mucoromycotina	Gilbertella persicaria NRRL A-13613	in vivo	pos	1			South Africa				soil
Mucoromycota	Mucoromycotina	Gilbertella persicaria var. persicaria CBS 190.32	in silico	neg				USA	NY			Prunus persica fruit
Chytridiomycota	Rhizophydiales	Globomyces pollinis-pini Arg68	in vivo, in silico	neg, neg				Argentina	BA	Buenos Aires
Chytridiomycota	Monoblepharidales	Gonapodya JEL0183	in vivo	neg				USA	ME	Orono		duckweed	1996	MBNA Orono Duck Pond
Mucoromycota	Mucoromycotina	Gongronella butleri NRRL 1340	in vivo	neg
Mucoromycota	Mucoromycotina	Gongronella butleri NRRL A-23795	in vivo	neg								ant fungus garden
Mucoromycota	Mucoromycotina	Gongronella butleri C1D	in silico	neg
Chytridiomycota	Rhizophydiales	Gorgonomyces Arg29	in vivo	neg				Argentina	CN			stream water		stream
Chytridiomycota	Rhizophydiales	Gorgonomyces haynaldii MP0057	in vivo, in silico	neg, neg
Mucoromycota	Mucoromycotina	Halteromyces radiatus CBS 162.75 T	in silico	neg				Australia	Queensland			mud from mangrove forest, contaminated with effluent	1972
Chytridiomycota	Monoblepharidales	Harpochytrium JEL0705	in vivo	neg				USA	ME	Old Town	Mud Pond		2011
Mucoromycota	Mucoromycotina	Helicostylum pulchrum RSA 2064	in silico	neg
Mucoromycota	Mucoromycotina	Hesseltinella vesiculosa NRRL 3301	in silico	neg				Brazil				soil, a paddy field
Mucoromycota	Mucoromycotina	Hesseltinella vesiculosa NRRL 34	in vivo	neg
Chytridiomycota	Monoblepharidales	Hyaloraphidium curvatum JEL0383	in vivo, in silico	neg, neg				South Africa				freshwater
Chytridiomycota	Rhizophydiales	Kappamyces JEL0680	in vivo	pos				USA	ME	Old Town	Witter Teaching and Research Center	soil	2010	lawn soil
Zoopagomycota	Kickxellomyocotina	Kickxella alabastrina RSA 675	in silico	pos		15	Branch 4 (9), Branch 2 (4), Branch 1 (2)	USA	CA	Claremont	Evey Canyon, 45 miles north-east of Claremont, California	rat dung
Mucoromycota	Mucoromycotina	Kirkomyces cordense RSA 1222	in silico	neg
Zoopagomycota	Kickxellomyocotina	Legeriosimilis sp. ARSEF 9066	in vivo	neg				Canada	Ontario				2004
Zoopagomycota	Kickxellomyocotina	Linderina pennispora ATCC12442/NRRL2237	in vivo, in silico	neg, neg				Liberia		Monrovia
Mucoromycota	Mortierellomycotina	Lobosporangium transversale NRRL 3116	in silico	pos		1	Unassigned	USA	NV	Virginia City		soil beneath Purshia tridentata
Chytridiomycota	Lobulomycetales	Lobulomyces angularis JEL0522	in vivo	neg				USA	TN	Athens	Mayfield Dairy Farm
Chytridiomycota	Lobulomycetales	Lobulomyces poculatus JEL0511	in vivo	neg				USA	ME	Old Town	Mud Pond		2005
Zoopagomycota	Kickxellomyocotina	Martensiomyces pterosporus CBS 209.56	in silico	neg				Zaire				forest soil	1955
Mucoromycota	Mortierellomycotina	Mortierella alpina	in silico	neg
Mucoromycota	Mortierellomycotina	Mortierella ambigua NRRL 28271	in vivo	neg
Mucoromycota	Mortierellomycotina	Mortierella capitata AV 005	in vivo	neg				USA	Puerto Rico				2016
Mucoromycota	Mortierellomycotina	Mortierella echinospaera NRRL 1233	in vivo	neg				Netherlands	North Holland	Aalsmeer
Mucoromycota	Mortierellomycotina	Mortierella elongata NRRL 5513	in silico	pos		1	Unassigned	USA	GA			golf course soil
Mucoromycota	Mortierellomycotina	Mortierella elongata NVP 64	in vivo	neg				USA	MI	Jackson			2015
Mucoromycota	Mortierellomycotina	Mortierella epicladia AD 058	in vivo	neg				USA	MI	Laingsburg	Sleepy Hollow State Park	Rhizosphere/Roots of Spruce and Pine	2015
Mucoromycota	Mortierellomycotina	Mortierella gamsii AM 1032	in vivo	neg
Mucoromycota	Mortierellomycotina	Mortierella humilis PMI 1414	in vivo, in silico	neg, neg				USA	MA				2009
Mucoromycota	Mortierellomycotina	Mortierella hyalina NRRL 6427	in vivo, in silico	neg, pos		2	Branch 1, Unassigned	USA	NY			Fungus, Hypoxylon deustum
Mucoromycota	Mortierellomycotina	Mortierella minutissima AD051	in vivo	pos	1
Mucoromycota	Mortierellomycotina	Mortierella multidivaricata NRRL 6456	in silico	pos		6	Branch 1 (4), Branch 4 (1), Unassigned (1)
Mucoromycota	Mortierellomycotina	Mortierella multidivaricata RSA 2152	in vivo	neg
Mucoromycota	Mortierellomycotina	Mortierella nov. sp. GBAus 27b	in silico	pos		4	Branch 1	USA	IL				2013
Mucoromycota	Mortierellomycotina	Mortierella polycephala KOD 948	in vivo, in silico	neg, pos		1	Unassigned	USA	IL			soil	2012
Mucoromycota	Mortierellomycotina	Mortierella selenospora CBS 811.68	in vivo	pos	2			The Netherlands				mushroom compost	1968
Mucoromycota	Mortierellomycotina	Mortierella selenospora KOD 1015	in silico	pos		2	Branch 3 (1), Unassigned (1)	USA	IL			cave wall	2013
Mucoromycota	Mortierellomycotina	Mortierella sp. GBAus 30	in vivo	neg				Australia				soil
Mucoromycota	Mortierellomycotina	Mortierella sp. JEL0843	in vivo	neg				USA	ME	Old Town	Mud Pond	soil	2015
Mucoromycota	Mortierellomycotina	Mortierella sp. JEL0858	in vivo	neg				USA	ME	Old Town	Mud Pond		2015
Mucoromycota	Mortierellomycotina	Mortierella sp. JEL0860	in vivo	neg				USA	ME	Old Town	Mud Pond		2015
Mucoromycota	Mortierellomycotina	Mortierella verticillata NRRL 6337	in vivo	neg				United Kingdom
Mucoromycota	Mortierellomycotina	Mortierella wolfii NRRL 28640	in silico	pos		2	Branch 1
Mucoromycota	Mucoromycotina	Mucor circinelloides	in vivo	neg
Mucoromycota	Mucoromycotina	Mucor griseo-ochraceus var. minuta NRRL 3246	in silico	neg
Mucoromycota	Mucoromycotina	Mucor heimalis WDUM104 777	in vivo	neg								soil pH 7
Mucoromycota	Mucoromycotina	Mucor hiemalis f. hiemalis NRRL 3624	in vivo	neg				USA	MI
Mucoromycota	Mucoromycotina	Mucor irregularis C3B	in vivo	neg
Mucoromycota	Mucoromycotina	Mucor lahorensis NRRL 6592	in silico	neg				Pakistan
Mucoromycota	Mucoromycotina	Mucor mousanensis NRRL 3105	in vivo	neg
Mucoromycota	Mucoromycotina	Mucor pakistanicus NRRL 6589	in vivo	neg				Pakistan
Mucoromycota	Mucoromycotina	Mucor petrinsularius var. echinosporus NRRL 3141	in vivo	neg
Mucoromycota	Mucoromycotina	Mucor petrinsularius var. ovalisporus NRRL 2536	in vivo	pos	2							Clinical isolate from a human ear
Mucoromycota	Mucoromycotina	Mucor ramosissimus NRRL 3042	in vivo	pos	2			Uruguay				clinical isolate
Mucoromycota	Mucoromycotina	Mucor recurvus NRRL 2358	in vivo	neg
Mucoromycota	Mucoromycotina	Mucor rouxii NRRL 3367	in vivo	neg
Mucoromycota	Mucoromycotina	Mucor rouxii NRRL A-11340	in vivo	neg				Indonesia	Java			food, ragi
Mucoromycota	Mucoromycotina	Mucor rouxii NRRL A-11341	in vivo	neg				Indonesia	Java			food, ragi
Mucoromycota	Mucoromycotina	Mucorales sp. UM774	in vivo	neg				USA	MI	Ann Arbor	Nichol's Arboretum	leaf litter	2016
Mucoromycota	Mucoromycotina	Mycocladus corymbifer NRRL 1309	in vivo	neg				Ghana				Theobroma cacao
Mucoromycota	Mucoromycotina	Mycotypha africana NRRL 2978	in vivo	pos	2			Zimbabwe			South of Umtali	soil
Mucoromycota	Mucoromycotina	Mycotypha microspora NRRL 684	in silico	neg
Neocallimastigomycota	Neocallimastigales	Neocallimastix californiae	in vivo	neg				USA	IA			wood
Neocallimastigomycota	Neocallimastigales	Neocallimastix frontalis 27	in silico	pos		1	Branch 2
Chytridiomycota	Cladochytriales	Nephrochytrium aurantium JEL0909	in silico	neg				USA	WA	Kirkland	Edith Moulton Park		2017
Chytridiomycota	Cladochytriales	Nowakowskiella JEL0774	in vivo	neg				USA	ME	Old Town	Pushaw Lake		2012
Chytridiomycota	Cladochytriales	Nowakowskiella JEL0785	in vivo	pos	1			USA	ME				2015	red maple leaves with artificial stream water
Chytridiomycota	Chytridiales	Obelidium JEL0802	in vivo	pos	1			USA	ME	Old Town	Pushaw Lake		2013
Chytridiomycota	Rhizophydiales	Operculomyces laminatus JEL223	in vivo, in silico	neg, neg				USA	ME	Orono	Longcore garden	soil	1998	garden soil
Neocallimastigomycota	Neocallimastigales	Orpinomyces C1A	in silico	pos		2	Branch 1; Branch 4
Neocallimastigomycota	Neocallimastigales	Orpinomyces joyonii SG4	in silico	neg
Mucoromycota	Glomeromycotina	Paraglomus brasilianum	in silico	neg
Cryptomycota		Paramicrosporidium saccamoebae	in silico	pos		2	Branch 1, Branch 3	Germany			Luneburg Heath	pond water
Chytridiomycota	Rhizophydiales	Paranamyces uniporus JEL0695	in silico	neg				USA	ME	Orono	Longcore garden	soil	2011
Chytridiomycota	Rhizophydiales	Paranomyces uniporus WJD150	in vivo	pos	1			USA	AL	Tuscaloosa	Riverside Pond	soil	2011
Chytridiomycota	Rhizophydiales	Paranomyces uniporus WJD158	in vivo	neg				USA	AL	Oxford		soil	2011
Chytridiomycota	Rhizophydiales	Paranomyces uniporus WJD193	in vivo	pos	1			USA	OH	Bath Township	Bath Nature Preserve		2011	tamarack bog
Blastocladiomycota	Physodermatales	Paraphysoderma sedebokerense JEL0821	in vivo	neg				USA					2014
Blastocladiomycota	Physodermatales	Paraphysoderma sedebokerense JEL0847	in vivo, in silico	neg, neg
Mucoromycota	Mucoromycotina	Parasitella parasitica NRRL 2501	in vivo	neg
Mucoromycota	Mucoromycotina	Phascolomyces articulosus RSA 2281	in silico	neg
Mucoromycota	Mucoromycotina	Phycomyces blakesacanus UM 175	in silico	neg
Mucoromycota	Mucoromycotina	Phycomyces blakesleeanus	in vivo	neg
Mucoromycota	Mucoromycotina	Phycomyces nitens S609	in silico	pos		1	Unassigned
Chytridiomycota	Chytridiales	Phylctochytrium bullatum JEL0754	in silico	pos		1	Unassigned	USA	MI	South Haven	Spring Hill Pond		2012
Chytridiomycota	Chytridiales	Phylctochytrium planicorne JEL0894	in vivo	neg				USA	ME	Bucksport	Williams Pond		2016	shore
Chytridiomycota	Chytridiales	Physocladia obscura JEL0137	in vivo	neg				USA	MI		Bryant's Bog		1992
Zoopagomycota	Zoopagomycotina	Piptocephalis cylindrospora RSA 2659	in vivo	neg
Neocallimastigomycota	Neocallimastigales	Piromyces rhizinflatus YM600	in silico	neg
Neocallimastigomycota	Neocallimastigales	Piromyces sp. finn	in silico	neg
Chytridiomycota	Chytridiales	Polychytrium aggregatum JEL109	in silico	neg				USA	MI		Bryant's Bog		1992
Chytridiomycota	Chytridiales	Polyphlyctis willoughbyi PLAUS 26	in silico	neg				Australia	NSW	Morton National Park Clyde River
Chytridiomycota	Spizellomycetes	Powellomyces hirtus Barr9B	in vivo	neg				Canada	ON	Ottawa		soil	1966	garden soil
Chytridiomycota	Spizellomycetes	Powellomyces hirtus BR81	in vivo	neg
Chytridiomycota	Spizellomycetes	Powellomyces hirtus JEL0540	in silico	neg				USA	CA	Pacific Grove		stream water	2007
Zoopagomycota	Kickxellomyocotina	Ramicandelaber brevisporus CBS 109374	in vivo	pos	3			Japan		Tokyo	Hachijyo Island	soil	1999
Zoopagomycota	Kickxellomyocotina	Ramicandelaber longisporus ARSEF 6175	in silico	neg				China		Beijing			1992
Chytridiomycota	Chytridiales	Rhizoclosmatium globosum JEL800	in vivo	neg				USA	ME	Old Town	Mud Pond		2013
Chytridiomycota	Chytridiales	Rhizoclosmatium JEL0864	in silico	neg				USA	ME	Old Town	Mud Pond		2015	rozella host
Chytridiomycota	Chytridiales	Rhizoclosmatium JEL0881	in vivo	neg				USA	ME	Orono	Littlefield Ornamental Garden	pond water	2016	small pond
Chytridiomycota	Chytridiales	Rhizoclosmatium JEL0884	in vivo	neg				USA	ME	Old Town	Mud Pond		2016
Chytridiomycota	Chytridiales	Rhizoclosmatium JEL0917	in vivo	neg				USA	ME	Bucksport	Williams Pond		2017
Mucoromycota	Glomeromycotina	Rhizophagus diaphanum MUCL 43196	in vivo	neg
Mucoromycota	Glomeromycotina	Rhizophagus intraradices	in silico	pos		5	Branch 1
Mucoromycota	Glomeromycotina	Rhizophagus irregularis	in silico	pos		2	Branch 1
Mucoromycota	Glomeromycotina	Rhizophagus sp. strain HR1	in silico	pos		9	Branch 1 (4), Branch 2 (3), Branch 3 (1), Unassigned (1)
Chytridiomycota	Rhizophlyctidales	Rhizophlyctis rosea JEL0318	in silico	pos		1	Branch 1	USA	GA	Athens	Georgia Botanical Gardens	soil
Chytridiomycota	Rhizophlyctidales	Rhizophlyctis rosea JEL0532	in vivo	neg				USA	MI	Alpena		soil	2006	Al's camp, dry woods soil
Chytridiomycota	Rhizophlyctidales	Rhizophlyctis rosea JEL0564	in vivo	neg				USA	LA	Baton Rouge	Lousiana State University	tree detritus	2007	"tree detritus, moss on oaks"
Chytridiomycota	Rhizophlyctidales	Rhizophlyctis rosea JEL0764	in vivo	neg				USA	ME	Milford		aquatic grass	2012	pond
Chytridiomycota	Rhizophydiales	Rhizophydium JEL0728	in vivo	neg				USA	ME		Sewall Tract Forest Path		2011
Chytridiomycota	Rhizophydiales	Rhizophydium JEL0801	in vivo	neg				USA	ME	Old Town	Pushaw Lake		2013
Chytridiomycota	Rhizophydiales	Rhizophydium JEL0829	in vivo	neg
Chytridiomycota	Rhizophydiales	Rhizophydium JEL0838	in vivo	neg
Chytridiomycota	Rhizophydiales	Rhizophydium JEL0862	in vivo	neg				USA	ME	Old Town	Mud Pond		2015
Chytridiomycota	Rhizophydiales	Rhizophydium JEL0866	in vivo	neg				USA	ME	Old Town	Mud Pond		2015
Chytridiomycota	Rhizophydiales	Rhizophydium MP83	in vivo	neg				USA	AL	Tuscaloosa	Black Warrior River	water and soil
Mucoromycota	Mucoromycotina	Rhizopus microsporus	in vivo	neg
Mucoromycota	Mucoromycotina	Rhizopus oryzae	in silico	neg
Mucoromycota	Mucoromycotina	Rhizopus stolonifer	in silico	pos		2	Branch 1, Branch 4
Cryptomycota		Rozella allomycis CSF55	in silico	neg				USA	MS	Hattiesburg		soil
Chytridiomycota	Cladochytriales	Septochytrium JEL0177	in silico	neg				USA	ME	Wales			1995	"dry detritus from edge of lake in Wales"
Zoopagomycota	Kickxellomyocotina	Smittium commune ARSEF 9245	in vivo	neg				USA	KS				1993
Chytridiomycota	Spizellomycetes	Spizellomyces JEL0132	in vivo	neg				USA	ME	Orono	University of Maine Campus	soil	1993
Chytridiomycota	Spizellomycetes	Spizellomyces JEL0210	in vivo	neg				USA	PR			soil	1998
Chytridiomycota	Spizellomycetes	Spizellomyces JEL0361	in vivo	neg				Australia	QL
Mucoromycota	Mucoromycotina	Syncephalastrum racemosum NRRL 2495	in vivo	neg
Zoopagomycota	Zoopagomycotina	Syncephalis ​fuscata​ S228	in vivo, in silico	neg, neg
Zoopagomycota	Zoopagomycotina	Syncephalis plumigaleata NRRL S24	in silico	pos		3	Branch 1 (2), Branch 3 (1)	USA	MA		Smith College under large Gingko	soil
Chytridiomycota	Synchytriales	Synchytrium endobioticum	in silico	neg
Chytridiomycota	Synchytriales	Synchytrium microbalum JEL517	in vivo	neg				USA	ME	Old Town	Mud Pond		2006
Mucoromycota	Mucoromycotina	Thamnostylum piriforme NRRL A-21589	in vivo	neg
Chytridiomycota	Spizellomycetes	Triparticalcar arcticum BR59	in silico	neg				Pakistan		Lyallpur		rabbit dung
Chytridiomycota	Spizellomycetes	Triparticalcar JEL0642	in vivo	neg								manure	2010	horse manure
Chytridiomycota	Spizellomycetes	Triparticalcar JEL0683	in vivo	neg				USA	ME	Old Town	Witter Teaching and Research Center	manure	2010
Chytridiomycota	Spizellomycetes	Triparticalcar JEL0684	in vivo	neg				USA	ME	Old Town	Witter Teaching and Research Center	manure	2010
Chytridiomycota	Spizellomycetes	Triparticalcar JEL0688	in vivo	neg				USA	ME	Old Town	Witter Teaching and Research Center	manure	2010
Chytridiomycota	Spizellomycetes	Triparticalcar JEL0740	in vivo	neg				USA	ME	Old Town	Witter Teaching and Research Center		2010
Chytridiomycota	Spizellomycetes	Triparticalcar JEL0817	in vivo	neg				USA	VA		Assateague Island		2014
Mucoromycota	Mucoromycotina	Umbelopsis Isabellina AD 026	in vivo, in silico	neg, neg				USA	AZ					Collected near Humphrey's Peak
Mucoromycota	Mucoromycotina	Umbelopsis nana TLT 204	in vivo, in silico	pos, neg	2
Mucoromycota	Mucoromycotina	Umbelopsis ramanniana AG	in silico	neg
Mucoromycota	Mucoromycotina	Umbelopsis vinacea A-13231	in vivo	pos	2
Chytridiomycota	Chytridiales	unknown JEL0085	in vivo	neg				USA	ME	Orono	University of Maine Campus		1991
Chytridiomycota	Chytridiales	Rhizoclosmatium umbonatum var. sphaericum JEL0516	in vivo	neg				USA	ME	Old Town	Mud Pond		2006
Chytridiomycota	Chytridiales	unknown JEL0546	in vivo	neg				USA	CA	Pacific Grove	Asilomar Stream		2007
Chytridiomycota	Rhizophydiales	unknown JEL0547	in vivo	neg				USA	CA	Pacific Grove	Asilomar Stream		2007
Chytridiomycota	Rhizophydiales	unknown JEL0614	in vivo	pos	1			USA	UT	Snowbird	Hidden Peak	soil	2009	"mud under snow"
Chytridiomycota	Spizellomycetes	Unknown JEL0650	in vivo	neg				USA	ME				2010
Chytridiomycota	Cladochytriales	unknown JEL0793	in vivo	neg				USA	ME	Orono	Pond by MBNA		2013	"with grass leaves Godfrey Rd. ditch"
Chytridiomycota	Cladochytriales	Chytriomyces hyalinus JEL0795	in vivo	neg				USA	ME		Little Deer Isle	soil	2013
Chytridiomycota	Chytridiales	Rhizoclosmatium umbonatum var. sphaericum JEL0796	in vivo	neg				USA	ME	Old Town	Mud Pond		2013
Chytridiomycota	Spizellomycetes	Triparticalcar sp. JEL0813	in vivo	neg				USA	VA		Assateague Island		2014
Chytridiomycota	Chytridiales	Rhizoclosmatium pessaminum JEL0823	in vivo	neg				USA	ME	Old Town	Mud Pond		2014
Chytridiomycota	Chytridiales	unknown JEL0831	in vivo	neg
Chytridiomycota	Chytridiales	unknown JEL0832	in vivo	neg
Chytridiomycota	Chytridiales	unknown JEL0833	in vivo	neg
Chytridiomycota	Chytridiales	unknown JEL0834	in vivo	pos	3
Chytridiomycota	Chytridiales	unknown JEL0851	in vivo	neg				USA	ME	Old Town	Mud Pond		2015
Chytridiomycota	Rhizophydiales	unknown JEL0855	in vivo	neg				USA	ME		Aroostook River		2015
Chytridiomycota	Rhizophydiales	unknown JEL0856	in vivo	neg				USA	ME	Old Town	Mud Pond		2015
Chytridiomycota	Chytridiales	unknown JEL0875	in vivo	neg				USA	ME	Orono	Stillwater River	soil	2015
	Rhizophydiales	unknown JEL0876	in vivo	neg				USA	PA		Black Moshannon Bog		2015
	Chytridiales	unknown JEL0878	in vivo	neg				USA	ME	Old Town		frog	2016	Dave Thompson's Pond, dead frog toe webbing
Chytridiomycota	Rhizophydiales	unknown JEL0886	in vivo	neg				USA	ME	Orono	Littlefied Ornamental Garden
Chytridiomycota	Monoblepharidales	unknown JEL0889	in vivo	neg				USA	MA	West Tisbury	North Dewarts Pond		2016
	Monoblepharidales	unknown JEL0892	in vivo	neg				USA	ME	Bucksport	Williams Pond		2016	shore
	Cladochytriales	unknown JEL0904	in vivo	neg				USA	ME	Old Town	Pushaw Lake		2016
	Chytridiales	unknown JEL0906	in vivo	neg				USA	WA	Kirkland	Edith Moulton Park	soil	2017	"mud"
	Rhizophydiales	unknown JEL0911	in vivo	neg				USA	ME	Orono	Pond by MBNA		2017	"Godfrey Road Pond"
	Rhizophydiales	unknown JEL0915	in vivo	neg									2017
Chytridiomycota	Rhizophydiales	unknown MP49	in vivo	neg				USA	AL	Tuscaloosa	Black Warrior River
Chytridiomycota	Chytridiales	Wheelerophlyctis interiexterior JEL0857	in vivo	pos	1			USA	ME	Old Town	Mud Pond		2015
Chytridiomycota	Chytridiales	Wheelerophlyctis interiexterior JEL0885	in vivo	neg				USA	ME	Old Town			2016
Zoopagomycota	Entomophthoromycotina	Zoophthora radicans ARSEF 6917	in vivo	pos				Argentina	Buenos Aires	Buenos Aires		on Lycoperisoc esculentum, tomato in covered greenhouses.	2001
Zoopagomycota	Entomophthoromycotina	Zoophthora radicans ATCC 208865/ARSEF 4784	in silico	pos		2	Branch 2, Branch 4
Chytridiomycota	Chytridiales	Zopfochytrium polystomum JEL0600	in vivo	pos	2			USA	ME		Bear Brook Watershed		2008	"water and submerged leaves"
Chytridiomycota	Chytridiales	Zopfochytrium polystomum WB228	in vivo, in silico	pos, pos	2	8	Branch 4	USA	AL		Lake Lurleen		2005	"submerged shoreline vegetation, mud, and water"
