# Supplementary material for: Survey of Early-Diverging Lineages of Fungi Reveals Abundant and Diverse Mycoviruses
Source: mBio. 2020 Sep 8;11(5):e02027-20. doi: 10.1128/mBio.02027-20 (PMC7482067; doi:10.1128/mBio.02027-20)
Supplement: TABLE S3 [file mBio.02027-20-st003.xlsx]

## Sheet: Sheet1
Virus label	Branch #	GenBank accession
Acremonium sclerotigenum ourmia-like virus 1	1	QDB75006.1
Actinidia virus X	3	YP_009186834.1
Aedes angustivittatus narnavirus	1	QBA55490.1
Aedes pseudoscutellaris reovirus isolate France	4	Q2Y0E9.1
Agaricus bisporus mitovirus 1	1	AQM32767.1
Allium cepa amalgavirus 1	2	YP_009447919.1
Alternaria alternata botybirnavirus 1	4	BBH54877.1
Alternaria arborescens mitovirus 1	1	YP_009270635.1
Alternaria arborescens victorivirus 1	4	YP_009553478.1
Anthoxanthum odoratum amalgavirus 2	2	DAB41668.1
Anthurium mosaic-associated virus	4	YP_009667023.1
Artichoke mottled crinkle virus	3	NP_039808.1
Asparagus virus 3	3	AIL23155.1
Aspergillus flavus partitivirus 1	2	QDE53634.1
Aspergillus foetidus slow virus 1	4	YP_009508249.1
Aspergillus homomorphus totivirus 1	4	AZT88629.1
Aspergillus ochraceous virus	2	ABC86749.1
Atkinsonella hypoxylon virus	2	NP_604475.1
Barns Ness breadcrumb sponge tombus-like virus 3	3	ASM94017.1
Barns Ness serrated wrack narna-like virus 4	1	ASM94100.1
Bean yellow mosaic virus	2	CDO67696.1
Beauveria bassiana RNA virus 1	2	AKC57301.1
Beauveria bassiana victorivirus 1	4	YP_009508251.1
Beihai barnacle virus 10	1	YP_009333179.1
Beihai barnacle virus 14	2	APG78182.1
Beihai narna-like virus 13	1	YP_009333241.1
Beihai narna-like virus 14	1	YP_009333153.1
Beihai narna-like virus 24	1	YP_009333245.1
Beihai narna-like virus 25	1	APG76998.1
Beihai tombus-like virus 6	3	APG76145.1
Beihai tombus-like virus 7	3	YP_009337688.1
Bipolaris maydis chrysovirus 1	4	ARM36035.1
Blueberry latent virus	2	BBH51573.1
Botryosphaeria dothidea chrysovirus 1	4	AGZ84312.1
Botryosphaeria dothidea victorivirus 2	4	QBA82443.1
Botrytis porri botybirnavirus 1	4	YP_006390636.1
Botrytis virus F	3	CFS87145.1
Botrytis virus X	3	NP_932306.1
Brassica campestris chrysovirus 1	4	YP_009667006.1
Bundaberg bee virus 5	2	AWK77861.1
Cactus virus X	3	BAU68240.1
Camponotus yamaokai virus	4	YP_009143313.1
Carnation cryptic virus 3	2	BBM06288.1
Carnation Italian ringspot virus	3	0ALJ30184.1
Cassava alphaflexivirus	3	AHA91819.1
Cassava virus C	1	ACI03053.1
Changjiang narna-like virus 5	1	APG77107.1
Changjiang tombus-like virus 1	3	YP_009337122.1
Cladosporium cladosporioides ourmia-like virus 1	1	QDB74999.1
Cladosporium cladosporioides ourmia-like virus 2	1	QDB75008.1
Colletotrichum caudatum totivirus 1	4	AZT88631.1
Colletotrichum fructicola chrysovirus 1	4	YP_009551629.1
Colletotrichum gloeosporioides ourmia-like virus 1	1	QDW80875.1
Colletotrichum zoysiae totivirus 1	4	AZT88637.1
Colobanthus quitensis associated barnavirus 1	2	MG686618.1
Colorado tick fever virus Florio N-7180	3	Q9DSQ0.1
Combu double-strand RNA mycovirus	2	QAB47444.1
Coquillettidia venezuelensis narnavirus 1	1	QBA55488.1
Coxsackievirus B3	3	K02709.1
Cryphonectria parasitica bipartite mycovirus 1	u	YP_007985675.1
Cryphonectria parasitica mitovirus 1-NB631	1	NP_660174.1
Cryphonectria parasitica mycoreovirus-1 (9B21)	4	Q7TDB6.1
Cucumber necrosis virus	3	NP_040953.2
Culex Hubei-like virus	3	AXQ04814.1
Curvularia thermal tolerance virus	u	ALO61398.1
Curvularia virus 2	u	ALO61390.1
Darwin bee virus 4	2	AWK77851.1
Deformed wing virus	2	AKE50879.1
Delisea pulchra totivirus IndA	4	AMB17478.1
Diatom colony associated dsRNA virus 10	4	YP_009552793.1
Diatom colony associated dsRNA virus 11	4	YP_009552795.1
Diatom colony associated virus-Like RNA Segment 6	4	BAU79526.1
Donkey orchid virus A	2	YP_007969892.1
dsRNA virus environmental sample	4	AJT39579.1
Dumyat virus	4	QAY29251.1
Eggplant mosaic virus	3	NP_040968.1
Eggplant mottled crinkle virus	3	YP_008999611.1
Eimeria tenella RNA virus 1	4	YP_009115500.1
Entomophthora muscae mitovirus 1	1	QCF24445.1
Entomophthora muscae mitovirus 2	1	QCF24461.1
Entomophthora muscae mitovirus 3	1	DAC76942.1
Entomophthora muscae mitovirus 7	1	DAC76946.1
Erigeron breviscapus amalgavirus 1	2	YP_009552087.1
Erysiphe necator mitovirus 2	1	YP_009465716.1
Escherichia virus FI	2	YP_009208148.1
Festuca pratensis amalgavirus 2	2	YP_009553344.1
Fungal totivirus MpPl	4	ALD89107.1
Fusarium graminearum mycotymovirus 1	3	YP_009553357.1
Fusarium poae mitovirus 4	1	YP_009272901.1
Fusarium poae narnavirus 1	1	YP_009272902.1
Fusarium poae victorivirus 1	4	YP_009272905.1
Giardia canis virus	4	ABB36743.1
Giardia lamblia virus	4	NP_620070.1
Grapevine associated narnavirus-1	1	YP_009182162.1
Grapevine Syrah virus 1	3	AKZ17760.1
Gremmeniella abietina RNA virus L1	4	AAK11656.1
Gremmeniella mitovirus	1	CCD32685.2
Helicobasidium mompa mitovirus 1-18	1	BAD72871.1
Helminthosporium victoriae virus 190S	4	NP_619670.2
Heterobasidion mitovirus 2	1	QED55404.1
Hortaea werneckii totivirus 1	4	AZT88647.1
Hosta virus X	3	AFM77886.1
Hubei chryso-like virus 1	4	ASA47520.1
Hubei mosquito virus 1	2	YP_009337088.1
Hubei narna-like virus 13	1	YP_009337805.1
Hubei partiti-like virus 41	2	APG78238.1
Hubei partiti-like virus 59	2	APG78262.1
Hubei picorna-like virus 39	2	YP_009336612.1
Hubei picorna-like virus 40	2	YP_009336539.1
Hubei tombus-like virus 12	3	YP_009336735.1
Hubei toti-like virus 18	4	YP_009336932.1
Infectious flacherie virus	2	ABO09751.1
Lampyris noctiluca toti-like virus 1	4	QBP37034.1
Leishmania RNA virus 1	4	APT68189.1
Leishmania RNA virus 2	4	AHK06416.1
Leptomonas Narna-like virus 1	1	ATI23585.1
Leptopilina boulardi Toti-like virus	4	YP_009072448.1
Leshenault partiti-like virus	2	YP_009388588.1
Lettuce necrotic stunt virus	3	AFM91097.1
Lettuce necrotic yellows virus	5	Q4W382.1
Lily virus X	3	QBQ82430.1
Linepithema humile toti-like virus 1	4	AXA52555.1
Luckshill virus	3	AWA82251.1
Macrophomina phaseolina mitovirus 1	1	ALD89100.1
Magnaporthe oryzae ourmia-like virus	1	YP_009667033.1
Magnaporthe oryzae partitivirus 1	2	APP18151.1
Magnaporthe oryzae virus 2	4	BBG92298.1
Maize chlorotic mottle virus	3	QDZ17053.1
Maize necrotic streak virus	3	YP_459920.2
Mitovirus AEF-2013	1	AGW51760.1
Mitovirus sp.	1	QDH90007.1
Mitovirus sp.	1	QDH89786.1
Mitovirus sp.	1	QDH87697.1
Mitovirus sp.	1	QDH89590.1
Mitovirus sp.	1	QDH88495.1
Mitovirus sp.	1	QDH87062.1
Mitovirus sp.	1	QDH89392.1
Mitovirus sp.	1	QDH90841.1
Mitovirus sp.	1	QDH89715.1
Mitovirus sp.	1	QDH87228.1
Mitovirus sp.	1	QDH88811.1
Mitovirus sp.	1	QDH87897.1
Mitovirus sp.	1	QDH86892.1
Mitovirus sp.	1	QDH90147.1
Mitovirus sp.	1	QDH91356.1
Mitovirus sp.	1	QDH88943.1
Mitovirus sp.	1	QDH88789.1
Mitovirus sp.	1	QDH90063.1
Mitovirus sp.	1	QDH89821.1
Mitovirus sp.	1	QDH88391.1
Mitovirus sp.	1	QDH91432.1
Mitovirus sp.	1	QDH87779.1
Mitovirus sp.	1	QDH88475.1
Mitovirus sp.	1	QDH88042.1
Mitovirus sp.	1	QDH89466.1
Mitovirus sp.	1	QDH91557.1
Mitovirus sp.	1	QDH88411.1
Mitovirus sp.	1	QDH91055.1
Mitovirus sp.	1	QDH86747.1
Mitovirus sp.	1	QDH87116.1
Mitovirus sp.	1	QDH91042.1
Mitovirus sp.	1	QDH90477.1
Mitovirus sp.	1	QDH88853.1
Mitovirus sp.	1	QDH86661.1
Mitovirus sp.	1	QDH89765.1
Mitovirus sp.	1	QDH89904.1
Moroccan pepper virus	3	YP_009037606.1
Mushroom bacilliform virus	2	U07551.1
Mycoreovirus 3	4	YP_392478.1
Myriodontium keratinophilum bipartite virus 1	u	AYP71809.1
Mytcor virus 1	3	AYN75557.1
narna-like virus 6	1	YP_009333214.1
Neofusicoccum parvum mitovirus 1	1	QDB74992.1
Nerine virus X	3	YP_446992.1
Nigrospora oryzae victorivirus 2	4	AZP53926.1
Oat blue dwarf virus	3	NP_044447.1
Ochlerotatus-associated narna-like virus 1	1	AGW51766.2
Ochlerotatus-associated narna-like virus 2	1	AGW51768.2
Odontoglossum ringspot virus	3	AAS87224.1
Ophiocordyceps sinensis mitovirus 1	1	AZT88623.1
Ophiostoma mitovirus 3a	1	NP_660176.1
Ourmia melon virus	1	ACF16360.1
Panax notoginseng virus A	4	YP_009225665.1
Partitiviridae sp.	2	QDH89651.1
Pea early-browning virus	3	AAA46820.1
Peach virus T	3	ARI47200.1
Penicillium aurantiogriseum bipartite virus 1	u	YP_009182335.1
Penicillium citrinum ourmia-like virus 1	1	AYP71797.1
Penicillium miczynskii RNA virus 1	2	QDB74980.1
Penicillium stoloniferum virus S	2	AAN86834.2
Pepper ringspot virus	3	NP_620033.1
Pericornia byssoides totivirus 1	4	QDB74982.1
Persea americana chrysovirus	4	YP_009666328.1
Phalaenopsis equestris amalgavirus 1	2	YP_009552083.1
Phomopsis longicolla totivirus 1	4	ALD89108.1
Phomopsis vexans RNA virus	4	YP_009115492.1
Pinus patula amalgavirus 1	2	DAB41737.1
Piscine myocarditis virus AL V-708	4	YP_004581250.1
Piscine myocarditis virus TT-2012	4	AEX97811.1
Pitaya virus X	3	YP_009046882.1
Point-Douro narna-like virus	1	YP_009388580.1
Potato mop-top virus	3	ALM54972.1
Potato virus X	3	BAB83122.1
Potato virus Y	2	BAI48919.1
Potexvirus sp.	3	YP_009553670.1
Psorophora varipes narnavirus	1	QBA55486.1
Pterostylis megabirnavirus-like	4	AOX47597.1
Pterostylis sanguinea totivirus A	4	AOX47551.1
Puccinia striiformis totivirus 3	4	ATO91011.1
Puccinia striiformis totivirus 4	4	ATO91013.1
Pythium nunn virus 1	2	YP_009551507.1
Pythium polare RNA virus 1	4	YP_009552275.1
Pythium splendens RNA virus 1	4	BBJ21453.1
Red clover powdery mildew-associated totivirus 4	4	BAT62484.1
Red clover powdery mildew-associated totivirus 7	4	YP_009182195.1
Red clover powdery mildew-associated totivirus 8	4	BAT62492.1
Red clover powdery mildew-associated totivirus 9	4	YP_009182198.1
Rhizoctonia mitovirus 1 RS002	1	AHL25281.1
Rhizoctonia oryzae-sativae mitovirus 1	1	YP_009249807.1
Rhizoctonia solani barnavirus 1	2	KP900904.2
Rhizoctonia solani bipartite-like virus 1	u	QDW81299.1
Rhizoctonia solani mitovirus 2	1	ALD89121.1
Rhizoctonia solani mitovirus 23	1	QDW65458.1
Rhizoctonia solani mitovirus 28	1	QDW65418.1
Rhizoctonia solani mitovirus 6	1	ALD89125.1
Rhizoctonia solani ourmia-like virus 1 RNA 1	1	ALD89131.1
Rhizophagus irregularis mito virus 2	1	AXY40443.1
Rhizophagus sp. RF1 mitovirus	1	YP_009552787.1
Rhizopus microsporus 20S narnavirus	1	QBC65280.1
Rhizopus microsporus 23S narnavirus	1	QBC65281.1
Rhododendron virus A	2	YP_003868436.1
Riboviria sp.	3	QDH87296.1
Riboviria sp.	3	QDH86884.1
Riboviria sp.	3	QDH87296.1
Riboviria sp.	3	QDH87038.1
Riboviria sp.	3	QDH88192.1
Riboviria sp.	3	QDH89666.1
Riboviria sp.	3	QDH89742.1
Riboviria sp.	3	QDH87071.1
Riboviria sp.	3	QDH87807.1
Riboviria sp.	3	QDH90244.1
Rice ragged stunt virus	4	NP_620541.1
Rosellinia necatrix quadrivirus 1	4	YP_005097975.1
Rosellinia necatrix victorivirus 1	4	YP_008130308.1
Sacbrood virus	2	AIW58914.1
Saccharomyces 20S RNA narnavirus	1	NP_660178.1
Saccharomyces 23S RNA narnavirus	1	NP_660177.1
Saccharomyces cerevisiae virus L-A	4	NP_620495.1
Saccharomyces cerevisiae virus L-A-28	4	AMV49327.1
Saccharomyces cerevisiae virus L-A-28	4	AMV49327.1
Saccharomyces kudriavzevii virus L-A1	4	YP_009328931.1
Saccharomyces paradoxus virus L-A-21	4	ATL63180.1
Saccharomyces paradoxus virus L-A-66	4	AYN80723.1
Sanxia water strider virus 20	4	YP_009336893.1
Scheffersomyces segobiensis virus L	4	YP_009507829.1
Schlumbergera virus X	3	AJF19167.1
Schlumbergera virus X	3	YP_002341559.1
Sclerotinia homoeocarpa mitovirus	1	AAO21337.1
Sclerotinia nivalis victorivirus 1	4	YP_009259368.1
Sclerotinia sclerotiorum botybirnavirus 3	4	QDF82045.1
Sclerotinia sclerotiorum debilitation-associated virus	3	Q6YI57.2
Sclerotinia sclerotiorum deltaflexivirus 1	3	AMD16208.1
Sclerotinia sclerotiorum double-stranded RNA virus 3	4	AND83002.1
Sclerotinia sclerotiorum mitovirus 1 HC025-A	1	AWY10963.1
Sclerotinia sclerotiorum mitovirus 12	1	AHF48628.1
Sclerotinia sclerotiorum mitovirus 14-A	1	AWY10977.1
Sclerotinia sclerotiorum mitovirus 2	1	AGC24231.1
Sclerotinia sclerotiorum mitovirus 2-A	1	AWY10964.1
Sclerotinia sclerotiorum mitovirus 3	1	YP_009182164.1
Sclerotinia sclerotiorum mitovirus 6-A	1	AWY10967.1
Sclerotinia sclerotiorum mitovirus 7-A	1	AWY10969.1
Sclerotinia sclerotiorum mitovirus 7-A2	1	AWY10970.1
Sclerotinia sclerotiorum mycoreovirus 4	4	YP_009252403.1
Sclerotinia sclerotiorum mycotymovirus 1	3	QDF82047.1
Sclerotinia sclerotiorum tymo-like RNA virus 4	3	AWY10995.1
Sclerotinia sclerotiorum umbra-like virus 1	3	YP_009253998.1
Sclerotinia sclerotiroum negative-stranded virus 1	5	YP_009094317.1
Sclerotinia sclerotiroum negative-stranded virus 4	5	ALD89140.1
Sclerotium rolfsii unassigned dsRNA virus 1	2	AZF86115.1
Setosphaeria turcica mitovirus 1	1	AZT88625.1
Shahe tombus-like virus 1	3	YP_009336903.1
Sherlock virus	1	QED21500.1
Shuangao chryso-like virus 1	4	ASA47445.1
Shuangao toti-like virus	4	YP_009336732.1
Slow bee paralysis virus	2	ACY25863.1
Solenopsis midden virus	4	QBL75907.1
Southern tomato virus	2	BAX64141.1
Soybean leaf-associated mitovirus 3	1	ALM62243.1
Soybean leaf-associated ourmiavirus 1	1	YP_009666497.1
Sphaeropsis sapinea RNA virus 2	4	NP_047560.1
Spissistilus festinus virus 1	4	YP_003800001.1
Strawberry mild yellow edge virus	3	AKN20462.1
Thelebolus microsporus totivirus 1	4	AZT88643.1
Tobacco mild green mosaic virus	3	ABH10605.1
Tobacco rattle virus	3	NP_620669.1
Tolypocladium ophioglossoides totivirus 1	4	AZT88645.1
Tomato brown rugose fruit virus	3	YP_009182168.1
Tomato bushy stunt virus	3	NP_062897.1
Tomato mottle mosaic virus	3	ALG02427.1
Totiviridae sp.	4	DH91165.1
Trichoderma harzianum bipartite mycovirus 1	u	YP_009553330.1
Trichomonas vaginalis virus 1	4	YP_009162330.1
Trichomonas vaginalis virus 2	4	NP_624323.2
Tuber aestivum virus 1	4	YP_009507833.1
Tulip virus X	3	AYE20179.1
Turnip yellow mosaic virus	3	NP_733819.1
Umbelopsis ramanniana virus 2	4	VFI65724.1
Umbelopsis ramanniana virus 4	4	VUD77425.1
Ustilaginoidea virens RNA virus 5	4	YP_009182167.1
Ustilaginoidea virens RNA virus M	2	YP_009094186.1
Ustilago maydis virus H1	4	NP_620728.1
Valsa cypri partitivirus	2	AIS37548.1
Verticillium albo-atrum partitivirus-1	2	AIE47664.1
Vespa velutina partiti-like virus 2	2	ATY36110.1
Wallemia sebi mycovirus 1	4	ALO50138.1
Watercress white vein virus	3	AFC95826.1
Wenling narna-like virus 4	1	YP_009337133.1
Wenling narna-like virus 5	1	YP_009337146.1
Wenling narna-like virus 6	1	APG77272.1
Wenling narna-like virus 7	1	YP_009337166.1
Wenling narna-like virus 8	1	APG77263.1
Wenling tombus-like virus 1	3	YP_009337158.1
Wenling tombus-like virus 1	3	YP_009337158.1
Wenzhou crab virus 1	5	YP_009304558.1
Wenzhou crab virus 5	4	YP_009337111.1
White clover cryptic virus 1	2	YP_086754.1
Wilkie narna-like virus 1	1	ASA47364.1
Wuhan insect virus 26	4	YP_009342428.1
Wuhan insect virus 27	4	YP_009342434.1
Xanthophyllomyces dendrorhous virus L1A	4	YP_007697651.1
Xanthophyllomyces dendrorhous virus L1B	4	YP_009507835.1
Xysticus cristatus iflavirus	2	APD13905.1
Zea mays chrysovirus 1	4	AYD75753.1
Zika virus	4	AVW85813.1
Zostera marina amalgavirus 1	2	YP_009362302.1
Zygocactus virus X	3	AFI57885.1
